# Supplementary material for: Availability and Use of Mobile Health Technology for Disease Diagnosis and Treatment Support by Health Workers in the Ashanti Region of Ghana: A Cross-Sectional Survey
Source: Diagnostics (Basel). 2021 Jul 9;11(7):1233. doi: 10.3390/diagnostics11071233 (PMC8307884; doi:10.3390/diagnostics11071233)
Supplement: Supplementary file 1 [file diagnostics-11-01233-s001.zip]

Archive with 1 entries (1 files):
- diagnostics-1244483-supplementary.pdf
